# Supplementary material for: Topoisomerase 1 facilitates nucleosome reassembly at stress genes during recovery
Source: Nucleic Acids Res. 2023 Nov 13;51(22):12161–73. doi: 10.1093/nar/gkad1066 (PMC10711424; doi:10.1093/nar/gkad1066)
Supplement: gkad1066_Supplemental_Files [file gkad1066_supplemental_files.zip]

Archive with 2 entries (2 files):
- vega_supp mat_tables S3 to S7_ver2.xlsx
- vega_supp_material_ver2.docx
