# Supplementary material for: Topoisomerase 1 facilitates nucleosome reassembly at stress genes during recovery
Source: Nucleic Acids Res. 2023 Nov 13;51(22):12161–73. doi: 10.1093/nar/gkad1066 (PMC10711424; doi:10.1093/nar/gkad1066)
Supplement: gkad1066_Supplemental_Files [file gkad1066_supplemental_files.zip › vega_supp mat_tables S3 to S7_ver2.xlsx]

## Sheet: Table S3. List 57 h2o2 genes
Systematic ID	Gene name	Product description
SPBC1773.06c	adh8	alcohol dehydrogenase
SPAC6B12.03c	bit2	HbrB family protein involved in TOR signaling Bit2
SPBC609.04	caf5	plasma membrane spermine family transmembrane transporter Caf5
SPBP26C9.02c	car1	arginase Car1
SPAC6G10.03c	cld1	mitochondrial cardiolipin-specific phospholipase Cld1
SPBPB21E7.04c	cmt2	O-methyltransferase, human COMT catechol homolog 2
SPCC757.07c	ctt1	catalase
SPAC22G7.11c	cum1	Con-6 family conserved fungal protein
SPAC513.06c	dhd1	D-xylose 1-dehydrogenase (NADP+)
SPBPB21E7.01c	eno102	enolase
SPCC965.07c	gst2	glutathione S-transferase Gst2
SPAC5H10.02c	hsp3102	glyoxylase III Hsp3102
SPAC11D3.13	hsp3104	ThiJ domain protein, implicated in cellular detoxification
SPAC1F7.06	hsp3105	ThiJ domain protein, implicated in cellular detoxification
SPBC23G7.11	mag2	DNA-3-methyladenine glycosylase Mag2
SPAC11E3.06	map1	DNA-binding transcription factor, MADS-box Map1
SPAC869.07c	mel1	alpha-galactosidase, melibiase
SPAC29A4.12c	mug108	Schizosaccharomyces specific protein Mug108
SPBC216.04c	mxr2	peptide-methionine (R)-S-oxide reductase MsrB
SPCC965.06	osr2	potassium channel, beta subunit, aldo-keto reductase
SPAC869.08	pcm2	protein-L-isoaspartate O-methyltransferase Pcm2
SPAC2F7.06c	pol4	DNA polymerase X family
SPAC22G7.08	ppk8	serine/threonine protein kinase Ppk8
SPAC19A8.16	prl65	tudor domain superfamily protein
SPBP4H10.10	rbd3	mitochondrial rhomboid family protease
SPBC409.13	rib4	6,7-dimethyl-8-ribityllumazine synthase
SPAC1F8.02c	shu1	cell-surface heme acquisition protein Shu1
SPBC106.02c	srx1	sulfiredoxin
SPCC576.03c	tpx1	thioredoxin peroxidase Tpx1
SPBC3F6.03	trr1	thioredoxin reductase Trr1
SPBC337.08c	ubi4	protein modifier, ubiquitin
SPAC1F7.12	yak3	aldose reductase ARK13 family YakC, implicated in cellular detoxification from family members
SPAC22H10.13	zym1	metallothionein Zym1
SPAC139.05		succinate-semialdehyde dehydrogenase
SPAC13C5.04		class I glutamine amidotransferase family protein, conserved in fungi, bacteria, plants
SPAC186.02c		hydroxyacid dehydrogenase, implicated in cellular detoxification
SPAC1F8.04c		hydrolase, implicated in cellular detoxification
SPAC212.04c		S. pombe specific DUF999 family protein 1
SPAC22A12.17c		short chain dehydrogenase
SPAC32A11.02c		DUF4449 family conserved fungal protein, involved in cell-cell communication in N. crassa
SPAC869.09		Con-6 family conserved fungal protein
SPAC977.13c		hydrolase, pseudogene (4 frameshifts)
SPAPB1A11.03		FMN-dependent alpha-hydroxy acid dehydrogenase
SPAPJ695.02		Schizosaccharomyces pombe specific protein
SPBC1289.14		adducin
SPBC1348.12		DNA-binding transcription factor
SPBC215.11c		aldo/keto reductase, unknown biological role
SPBC24C6.09c		phosphoketolase family protein
SPBC2A9.02		NADH-dependent glycolaldehyde/furfural/butyraldehyde/propylaldehydealdehyde reductase
SPBC8E4.05c		fumarate lyase superfamily, unknown specificity, bacterial 3-carboxy-cis,cis-muconate cycloisomerase related
SPBCPT2R1.04c		S. pombe specific DUF999 protein family 10
SPBPB21E7.02c		phosphoglycerate mutase/6-phosphofructo-2-kinase family
SPBPB21E7.11		Schizosaccharomyces pombe specific protein
SPCC1393.12		Schizosaccharomyces specific protein
SPCC1739.08c		short chain dehydrogenase
SPCC663.08c		short chain dehydrogenase, unknown specificity
SPCPB16A4.06c		Schizosaccharomyces specific protein

## Sheet: Table S4. List 494 h2o2 genes
Systematic ID	Gene name	Product description
SPBC359.05	abc3	vacuolar heme ABC transmembrane exporter Abc3
SPAPJ760.02c	abp1	cofilin/tropomyosin family, drebrin ortholog Abp1
SPAC21E11.04	aca1	L-azetidine-2-carboxylic acid acetyltransferase Aca1
SPBC1773.06c	adh8	alcohol dehydrogenase
SPAC26F1.14c	aif1	mitochondrial inner membrane anchored oxidoreductase Aif1
SPAC513.05	ams1	Class II alpha-mannosidase, subtype C, Ams1
SPBC1921.05	ape2	vacuolar aminopeptidase Ape2
SPAC13G7.05	are1	acyl-CoA-sterol acyltransferase Are1
SPCP1E11.05c	are2	acyl-coA-sterol acyltransferase Are2
SPAC11H11.06	arp2	ARP2/3 actin-organizing complex actin-related protein subunit Arp2
SPCC1494.03	arz1	human RAP1 ortholog, GTPase exchange factor, Zfs1 target number 1
SPBC29B5.01	atf1	DNA-binding transcription factor, Atf-CREB family Atf1
SPBC2F12.09c	atf21	DNA-binding transcription factor, Atf-CREB family Atf21
SPAC22F3.02	atf31	DNA-binding transcription factor Atf31
SPAC25H1.03	atg101	autophagy associated HORMA domain protein Atg101
SPAC4F10.07c	atg13	autophagy associated protein Atg13
SPAC25A8.02	atg14	autophagy associated protein Atg14
SPBC405.05	atg16	autophagy associated protein Atg16
SPAC458.06	atg1803	autophagy associated WD repeat protein Atg18c
SPCC16A11.08	atg20	autophagy associated PX/BAR domain sorting nexin Atg20
SPAC6F6.12	atg24	autophagy associated PX/BAR domain sorting nexin Atg24
SPBC1711.11	atg2402	autophagy associated protein Atg24c
SPBC3B9.06c	atg3	autophagy associated protein Atg3
SPAC19B12.08	atg4	Atg8 deconjugator Atg4
SPAC20G8.10c	atg6	autophagy associated beclin family protein Atg6
SPBP8B7.24c	atg8	autophagy associated protein Atg8
SPBC15D4.07c	atg9	autophagy associated phospholipid scramblase Atg9
SPAC15A10.01	atm1	mitochondrial iron-sulfur cluster exporter Atm1
SPAC23D3.11	ayr1	1-acyldihydroxyacetone phosphate reductase Ayr1
SPAC6B12.03c	bit2	HbrB family protein involved in TOR signaling Bit2
SPCC594.07c	bqt3	bouquet formation protein Bqt3
SPBC19C7.10	bqt4	bouquet formation protein Bqt4
SPAC328.07c	bsd1	human NEDD4 family-interacting protein ortholog
SPAC607.09c	btn1	battenin CLN3 family protein
SPCC576.04	bxi1	BAX inhibitor family protein Bxi1
SPAC10F6.13c	caa1	cytoplasmic aspartate aminotransferase Caa1
SPBC609.04	caf5	plasma membrane spermine family transmembrane transporter Caf5
SPAC3A12.14	cam1	calmodulin Cam1
SPBC1289.16c	cao2	copper amine oxidase-like protein Cao2
SPBP26C9.02c	car1	arginase Car1
SPBC29A3.01	ccc2	Golgi copper transporting ATPase Ccc2
SPBC336.12c	cdc10	DNA-binding transcription factor, MBF transcription factor complex subunit Cdc10
SPAC1565.08	cdc48	AAA family ATPase involved in ubiquitin-mediated protein degradation Cdc48
SPAC17H9.19c	cdt2	WD repeat protein Cdt2
SPCC417.05c	cfh2	SEL1/TPR repeat protein Cfh2
SPAC8C9.03	cgs1	cAMP-dependent protein kinase regulatory subunit Cgs1
SPCC285.09c	cgs2	dual-specifity cAMP/cGMP phosphodiesterase Cgs2
SPBC16A3.18	cip1	RNA-binding protein Cip1
SPAC6C3.04	cit1	citrate synthase Cit1
SPAC6G10.03c	cld1	mitochondrial cardiolipin-specific phospholipase Cld1
SPAC4G9.11c	cmb1	mitochondrial cytosine-mismatch binding protein 1, candidate TFAM ortholog
SPBC119.03	cmt1	O-methyltransferase, human COMT catechol homolog 1
SPBPB21E7.04c	cmt2	O-methyltransferase, human COMT catechol homolog 2
SPAC1B3.21	coa3	cytochrome c oxidase assembly protein Coa3
SPAC24C9.08	cps1	vacuolar carboxypeptidase
SPAC19G12.10c	cpy1	vacuolar carboxypeptidase Y
SPCC757.07c	ctt1	catalase
SPCC4G3.13c	cue1	Hrd1 ubiquitin ligase complex, CUE domain protein Cue1
SPCC1235.03	cue2	no go decay endonuclease Cue2
SPAC22G7.11c	cum1	Con-6 family conserved fungal protein
SPCC4B3.14	cwf20	complexed with Cdc5 protein Cwf20
SPAC16A10.05c	dad1	DASH complex subunit Dad1
SPAC22A12.11	dak1	dihydroxyacetone kinase Dak1
SPAC25B8.01	dap1	cytochrome P450 regulator Dap1
SPAC167.05	dbs2	Usp (universal stress protein) family protein
SPBC17D11.08	dca7	WD repeat protein, DDB1 and CUL4-associated factor Dca7
SPAC23H3.15c	ddr48	DNA damage-responsive protein Ddr48
SPCC1235.15	dga1	diacylglycerol O-acyltransferase Dga1
SPAC513.06c	dhd1	D-xylose 1-dehydrogenase (NADP+)
SPCC1739.04c	dms1	meiotic spindle pole body protein Dms1
SPCC18B5.06	dom34	Dom34-Hbs1 translation release factor complex subunit, peloto ortholog Dom34
SPAC3A11.10c	dpe1	dipeptidyl peptidase, unknown specificity, implicated in glutathione metabolism
SPBPJ4664.01	dps1	decaprenyl diphosphate synthase subunit Dps1
SPCC285.11	dsc5	UBX domain Sre1 cleavage protein
SPCC594.01	duc1	DUF1769 family protein
SPCC285.10c	ear1	SPRY domain membrane protein, specificity factor required for ubiquitination Ear1
SPCC70.12c	ecl1	extender of chronological lifespan protein Ecl1
SPCC794.08	efr3	phosphatidylinositol-4 kinase plasma membrane scaffold Efr3
SPCC63.14	eis1	eisosome assembly protein Eis1
SPBPB21E7.01c	eno102	enolase
SPBC27B12.03c	erg32	C-5 sterol desaturase Erg32
SPBC4F6.16c	ero11	ER oxidoreductin Ero1a
SPBC146.04	erv2	ER thiol oxidase Erv2
SPCC970.06	erv29	COPII adaptor Erv29
SPAC26F1.04c	etr1	enoyl-[acyl-carrier protein] reductase
SPBC2D10.05	exg3	cell wall glucan 1,3-beta-glucosidase Exg3
SPBC3B9.01	fes1	Hsp70 nucleotide exchange factor Fes1
SPBC1685.13	fhn1	eisosome assembly protein Fhn1
SPBC1778.06c	fim1	fimbrin
SPBC1539.07c	fmd1	glutathione-dependent formaldehyde dehydrogenase
SPBC1683.09c	frp1	plasma membrane ferric-chelate reductase Frp1
SPBC947.05c	frp2	plasma membrane ferric-chelate reductase Frp2
SPAC6F12.03c	fsv1	SNARE Stx8
SPAC15E1.10	fub1	PI31 proteasome inhibitor Fub1
SPAC29A4.17c	fun14	integral mitochondrial outer membrane (MOM) protein
SPAC20G4.02c	fus1	formin Fus1
SPCC1322.04	fyu1	UTP-glucose-1-phosphate uridylyltransferase Fyu1
SPCC1620.04c	fzr3	meiotic fizzy-related APC coactivator Fzr3
SPBPB2B2.13	gal1	galactokinase Gal1
SPBPB2B2.10c	gal7	galactose-1-phosphate uridylyltransferase Gal7
SPBC29A10.08	gas2	cell wall 1,3-beta-glucanosyltransferase Gas2
SPAC22H10.12c	gdi1	GDP dissociation inhibitor Gdi1
SPBC4B4.08	ght2	plasma membrane glucose/fructose:proton symporter Ght2
SPAC26H5.04	gid5	GID complex armadillo repeat subunit Gid5
SPAC343.04c	gid7	GID complex WD repeat subunit Gid7
SPBC32H8.07	git5	heterotrimeric G protein beta (WD repeat) subunit Git5
SPBC12C2.12c	glo1	glyoxalase I
SPAC824.07	glo2	glyoxalase II
SPAC12G12.12	gms2	Golgi UDP-galactose transmembrane transporter Gms2
SPBC660.16	gnd1	phosphogluconate dehydrogenase, decarboxylating
SPBC1773.17c	gor2	glyoxylate reductase
SPAC4G8.10	gos1	SNARE Gos1
SPBC776.05	gpc1	glycerophosphocholine acyltransferase (GPCAT) Gpc1
SPBC215.05	gpd1	glycerol-3-phosphate dehydrogenase Gpd1
SPAPB2B4.01c	gpi12	pig-L, N-acetylglucosaminylphosphatidyl inositoldeacetylase
SPBC32F12.03c	gpx1	H2O2 scavenger glutathione peroxidase Gpx1
SPAC4F10.20	grx1	glutaredoxin Grx1
SPCC965.07c	gst2	glutathione S-transferase Gst2
SPAC688.04c	gst3	glutathione S-transferase Gst3
SPAC1751.01c	gti1	gluconate transmembrane transporter inducer Gti1
SPCC1223.03c	gut2	glycerol-3-phosphate dehydrogenase Gut2
SPAC15E1.04	hal3	thymidylate synthase / phosphopantothenoylcysteine decarboxylase / protein phosphatase inhibitor moonlighting protein Hal3/Tds1
SPBC25B2.01	hbs1	Dom34-Hbs1 translation release factor complex GTPase subunit Hbs1
SPCC737.09c	hmt1	vacuolar phytochelatin and glutathione S-conjugate ABC family transmembrane transporter Hmt1
SPBC2G5.06c	hmt2	sulfide-quinone oxidoreductase
SPAC13F5.07c	hpz2	zf PARP type zinc finger protein Hpz2
SPBC1734.08	hse1	ESCRT 0 complex subunit, sorting receptor for ubiquitinated membrane proteins, Hse1
SPAC2E12.02	hsf1	DNA-binding transcription factor Hsf1
SPBC16D10.08c	hsp104	heat shock protein, disaggregase Hsp104
SPCC757.03c	hsp3101	glyoxylase III Hsp3101
SPAC5H10.02c	hsp3102	glyoxylase III Hsp3102
SPAC11D3.13	hsp3104	ThiJ domain protein, implicated in cellular detoxification
SPAC1F7.06	hsp3105	ThiJ domain protein, implicated in cellular detoxification
SPBC4F6.17c	hsp78	mitochondrial heat shock protein Hsp78
SPAP8A3.04c	hsp9	plasma membrane heat shock protein Hsp9
SPAC17A5.10	hua1	conserved fungal protein, possibly DNA J domain Hua1
SPAC167.07c	hul5	HECT-type ubiquitin-protein ligase E3
SPAC4G9.12	idn1	gluconokinase
SPCC70.02c	inh1	mitochondrial proton-transporting ATP synthase inhibitor Inh1
SPCC191.11	inv1	external invertase, beta-fructofuranosidase Inv1
SPBC609.03	iqw1	WD repeat protein, Iqw1
SPBC365.12c	ish1	nuclear envelope Ish domain protein Ish1
SPAC4A8.04	isp6	vacuolar serine protease Isp6
SPAC227.13c	isu1	mitochondrial [2Fe-2S] cluster assembly protein Isu1
SPAC25H1.02	jmj1	2-oxoglutarate- and Fe(II)-dependent oxygenase Jmj1
SPBC4F6.06	kin1	microtubule affinity-regulating kinase Kin1
SPBC365.09c	kin17	human KIN ortholog
SPCC553.10	knh3	conserved fungal cell surface protein, Kre9/Knh1 family, Knh3
SPAC222.19	lam3	Ragulator complex subunit, human LAMTOR3 ortholog
SPAC23C4.05c	les1	nuclear bridge Ish domain protein Les1
SPBC16E9.16c	lsd90	Lsd90 protein
SPCC794.12c	mae2	malic enzyme, malate dehydrogenase (oxaloacetate decarboxylating), Mae2
SPAC31G5.12c	maf1	repressor of RNA polymerase III Maf1
SPBC23G7.11	mag2	DNA-3-methyladenine glycosylase Mag2
SPAC11E3.06	map1	DNA-binding transcription factor, MADS-box Map1
SPBC83.17	mbf1	multiprotein bridging factor Mbf1
SPCC306.08c	mdh1	malate dehydrogenase Mdh1
SPBC146.01	med15	mediator complex subunit Med15
SPAC869.07c	mel1	alpha-galactosidase, melibiase
SPCC1442.05c	mic26	MICOS complex subunit Mic23/26/27
SPAC607.08c	mil1	lipase/AP-1 adaptor complex binding protein Mil1
SPBC409.23	mim2	mitochondrial MIM complex subunit Mim2
SPCC1020.03	mmt1	mitochondrial (zinc or iron) ion transmembrane transporter Mmt1
SPBC725.02	mpr1	histidine-containing response regulator phosphotransferase Mpr1
SPCC1183.11	msy1	MS calcium ion channel protein Msy1
SPAC2C4.17c	msy2	MS ion channel protein 2
SPBC215.13	mtl3	plasma membrane-associated serine-rich cell wall sensor Mtl1/Mtl3
SPAC29A4.12c	mug108	Schizosaccharomyces specific protein Mug108
SPAC13C5.06c	mug121	Schizosaccharomyces pombe specific protein Mug121
SPAC167.06c	mug143	Schizosaccharomyces specific protein Mug143
SPBC56F2.06	mug147	Schizosaccharomyces specific protein Mug147
SPACUNK4.19	mug153	Schizosaccharomyces pombe specific protein
SPAC1F3.09	mug161	CwfJ family protein, splicing factor
SPAC15A10.05c	mug182	NADHX epimerase
SPAC3C7.05c	mug191	alpha-1,6- mannanase
SPCC74.09	mug24	RNA-binding protein, rrm type
SPAC22H12.01c	mug35	Schizosaccharomyces specific protein Mug35
SPBP8B7.04	mug45	Schizosaccharomyces specific protein Mug45
SPAC1296.04	mug65	dysferlin-like membrane trafficking protein Mug65
SPBC15D4.12c	mug98	Schizosaccharomyces specific protein Mug98
SPAC3A11.06	mvp1	sorting nexin Mvp1
SPBC216.04c	mxr2	peptide-methionine (R)-S-oxide reductase MsrB
SPAC3H8.09c	nab3	poly(A) binding protein Nab3
SPAC6C3.08	nas6	proteasome assembly chaperone, gankyrin
SPBC947.15c	ndi1	internal mitochondrial NADH dehydrogenase (ubiquinone) Ndi1
SPBC3B8.10c	nem1	serine/threonine protein phosphatase (Nem1-Spo7 complex) catalytic subunit Nem1
SPBC17D11.01	nep1	NEDD8 protease Nep1
SPAC4D7.14	new13	conserved fungal protein of unknown function
SPAC57A10.09c	nhp6	HMG-box non-histone chromatin protein
SPCC61.03	nnr2	NADHX dehydratase Nnr2
SPBC1711.10c	npl4	Hrd1 ubiquitin ligase complex subunit Npl4
SPBC660.07	ntp1	alpha,alpha-trehalase Ntp1
SPBP35G2.06c	nup131	nucleoporin, WD repeat Nup131
SPBC23G7.06c	nvj2	nucleus-vacuole junction protein Nvj2
SPAC3C7.14c	obr1	NAD(P)H dehydrogenase (quinone)
SPCC1020.10	oca2	serine/threonine protein kinase Oca2
SPBC21H7.06c	opi10	hikeshi family nuclear import carrier Opi10
SPBC2F12.05c	osh2	sterol transfer protein Osh2
SPCC23B6.01c	osh6	sterol transfer protein Osh6
SPCC965.06	osr2	potassium channel, beta subunit, aldo-keto reductase
SPAC24C9.14	otu1	ubiquitin-specific cysteine protease, OTU family, Otu1
SPAC8C9.16c	oxr1	V-type ATPase inhibitor and disassembly protein in response to oxidative stress Oxr1
SPBC29A10.12	oxs1	oxidative stress transcription coactivator/ribosome recycling protein Oxs1
SPCC338.12	pbi2	vaculoar proteinase B inhibitor Pbi2
SPAC869.08	pcm2	protein-L-isoaspartate O-methyltransferase Pcm2
SPAC21E11.03c	pcr1	DNA-binding transcription factor Pcr1
SPBC1778.10c	pdk1	serine/threonine protein kinase Ppk21/Pdk1
SPBC215.07c	pdp2	PWWP domain protein Pdp2
SPAPB24D3.09c	pdr1	ABC transmembrane transporter Pdr1
SPAC4D7.02c	pgc1	phosphatidylglycerol phospholipase C Pgc1
SPBC32F12.10	pgm1	phosphoglucomutase Pgm1
SPBC14F5.13c	pho8	vacuolar membrane alkaline phosphatase
SPBC16E9.01c	php4	CCAAT-binding factor complex repressor Php4
SPCC736.15	pil1	eisosome BAR domain protein Pil1
SPBC106.10	pka1	cAMP-dependent protein kinase catalytic subunit Pka1
SPBC106.11c	plg7	phospholipase A2, PAF family homolog
SPAC9E9.11	plr1	pyridoxal reductase Plr1
SPAPB2B4.04c	pmc1	calcium transporting P-type ATPase P2 type, Pmc1
SPCC330.06c	pmp20	thioredoxin-related chaperone Pmp20
SPBC365.20c	pnc1	nicotinamidase Pnc1
SPAC13D6.01	pof14	F-box protein Pof14
SPBC25B2.11	pof2	F-box protein Pof2
SPAC2F7.06c	pol4	DNA polymerase X family
SPCC1739.12	ppe1	serine/threonine protein phosphatase PP6 catalytic subunit Ppe1
SPBC26H8.05c	pph3	serine/threonine protein phosphatase PP4 catalytic subunit Pph3
SPAC823.03	ppk15	serine/threonine protein kinase Ppk15
SPAC22G7.08	ppk8	serine/threonine protein kinase Ppk8
SPBC1711.12	ppp16	acylpeptide hydrolase
SPBC1289.06c	ppr8	mitochondrial PPR repeat protein Ppr8
SPAC6B12.07c	pqr1	ubiquitin-protein ligase E3 with SPX domain Pqr1/Spx1
SPAC31A2.04c	pre1	20S proteasome complex subunit beta 4 Pre1
SPBC4C3.10c	pre3	20S proteasome complex subunit beta 1 Pre3
SPAC13C5.01c	pre9	20S proteasome complex subunit alpha 3 Pre9
SPBC651.09c	prf1	RNA polymerase II associated Paf1 complex
SPAC19A8.16	prl65	tudor domain superfamily protein
SPCC10H11.01	prp11	ATP-dependent RNA helicase Prp11
SPCC830.07c	psi1	Hsp40 family DNAJ domain protein Psi1
SPBC20F10.10	psl1	cyclin pho85 family Psl1
SPBC29A10.04	psm1	mitotic/meiotic cohesin complex ATPase subunit Psm1/Smc1
SPAC1006.01	psp3	vacuolar serine protease Psp3
SPCC4F11.02	ptc1	serine/threonine protein phosphatase PP2C catalytic subunit Ptc1
SPAC1786.01c	ptl2	triacylglycerol lipase ptl2
SPAC1687.22c	puf3	pumilio family RNA-binding protein Puf3
SPAC19D5.01	pyp2	protein tyrosine phosphatase Pyp2
SPAC11E3.09	pyp3	protein tyrosine phosphatase Pyp3
SPAC57A7.08	pzh1	serine/threonine protein phosphatase Pzh1
SPAC15A10.03c	rad54	DNA-dependent ATPase Rad54/Rhp54
SPBP4H10.10	rbd3	mitochondrial rhomboid family protease
SPAC343.12	rds1	ferritin related conserved fungal protein
SPBC29A10.14	rec8	meiotic cohesin complex kleisin subunit Rec8
SPBC2D10.06	rep1	MBF transcription factor activator Rep1
SPAC22F3.09c	res2	MBF transcription factor complex subunit Res2
SPBC649.03	rhp14	XP-A family homolog Rhp14
SPCC330.01c	rhp16	DNA translocase/ubiquitin protein ligase E3, human ERCC4 ortholog Rhp16/Rad16
SPCC330.02	rhp7	Rad7 homolog Rhp7
SPBC409.13	rib4	6,7-dimethyl-8-ribityllumazine synthase
SPCC1450.13c	rib5	riboflavin synthase Rib5
SPAC31A2.12	rod1	arrestin-related substrate adaptor Rod1
SPAC31G5.13	rpn11	19S proteasome regulatory subunit, ubiquitin-specific protease subunit Rpn11
SPBC4.07c	rpt2	19S proteasome base subcomplex ATPase subunit Rpt2
SPBC23G7.12c	rpt6	19S proteasome base subcomplex ATPase subunit Rpt6
SPBC1105.14	rsv2	DNA-binding transcription factor Rsv2
SPBC21C3.19	rtc3	SBDS family protein Rtc3
SPBC428.06c	rxt2	Clr6 and Rpd3L histone deacetylase subunit Rxt2
SPBC2A9.04c	san1	sir antagonist, ubiquitin-protein ligase E3
SPBPB2B2.02	say1	ER sterol deacetylase Say1
SPAC688.13	scn3	TatD DNase family Scn1
SPAC17C9.12	scs22	VAP family protein Scs22
SPAC22E12.03c	sdj1	glyoxylase III Sdj1
SPBC646.13	sds23	serine/threonine protein phosphatase PP2A inhibitor Sds23/Moc1
SPCC16A11.01	sfk1	plasma membrane protein involved in inositol lipid-mediated signaling Sfk1
SPAC1F8.02c	shu1	cell-surface heme acquisition protein Shu1
SPAC23G3.03	sib2	ornithine N5 monooxygenase
SPAC1A6.07	sle1	eisosome assembly protein Seg1
SPAC637.13c	slm1	cytoskeletal signaling protein Slm1
SPAC17G6.13	slt1	Schizosaccharomyces specific protein Slt1
SPCPB16A4.07	smp4	Stm1/Oga1 family protein Smp4
SPAC222.08c	sno1	glutamine aminotransferase subunit Sno1
SPAC1486.01	sod2	mitochondrial superoxide dismutase Sod2
SPAC29B12.03	spd1	ribonucleotide reductase (RNR) inhibitor
SPAC3F10.19	spd2	ribonucleotide reductase (RNR) inhibitor family
SPAC1565.06c	spg1	GTPase Spg1
SPAC328.04	spg4	microtubule severing ATPase Spg4
SPBC16C6.14	spo2	sporulation specific protein Spo2
SPAC3H8.10	spo20	sec14 cytosolic factor family, phospholipid-intermembrane transfer protein Spo20/Sec14
SPBC19C2.09	sre1	DNA-binding transcription factor, sterol regulatory element binding protein Sre1
SPCC1322.08	srk1	MAPK-activated protein kinase Srk1
SPBC106.02c	srx1	sulfiredoxin
SPAC4F8.10c	stg1	SM22/transgelin-like actin modulating protein Stg1
SPCC645.14c	sti1	chaperone activator Sti1
SPAC2F3.08	sut1	plasma membrane sucrose/maltose:proton symporter Sut1
SPBC3E7.13c	syf2	Prp19 complex subunit Syf2
SPBC577.13	syj2	inositol-polyphosphate 5-phosphatase, synaptojanin homolog 2
SPCC1020.06c	tal1	transaldolase Tal1
SPBC17D1.17	tam11	Schizosaccharomyces specific protein Tam11
SPBC1105.19	tam12	Schizosaccharomyces specific protein Tam12
SPBC56F2.15	tam13	Schizosaccharomyces specific protein Tam13
SPCP31B10.06	tcb2	tricalbin, C2 domain protein (phospholipid binding) ER-plasma membrane tethering protein Tcb2
SPBC660.11	tcg1	single-stranded telomeric binding protein Tgc1
SPBC1289.17	Tf2-11	retrotransposable element/transposon Tf2-type
SPCC1494.09c	tfb6	transcription factor TFIIH complex subunit Tfb6
SPBPB2B2.11	tgd1	nucleotide-sugar 4,6-dehydratase
SPBC1773.05c	tms1	hexitol dehydrogenase
SPAC19G12.15c	tpp1	trehalose-6-phosphate phosphatase Tpp1
SPBC725.10	tps0	mitochondrial outer membrane protein, TspO/MBR-related, implicated in lipid/sterol transport, tspO
SPAC328.03	tps1	alpha,alpha-trehalose-phosphate synthase [UDP-forming]
SPACUNK4.16c	tps3	alpha,alpha-trehalose-phosphate synthase
SPCC576.03c	tpx1	thioredoxin peroxidase Tpx1
SPBC3F6.03	trr1	thioredoxin reductase Trr1
SPAC7D4.07c	trx1	cytosolic thioredoxin Trx1
SPBC1539.04	tts1	tetra spanning protein 1, Tts1
SPCC4B3.01	tum1	mitochondrial thiosulfate sulfurtransferase, involved in tRNA wobble position thiolation Tum1
SPBC1604.21c	uba1	ubiquitin activating enzyme E1 Uba1
SPCC777.10c	ubc12	NEDD8-conjugating enzyme Ubc12
SPAC10F6.05c	ubc6	ubiquitin conjugating enzyme E2 Ubc6
SPBC211.07c	ubc8	ubiquitin conjugating enzyme E2 Ubc8
SPBC337.08c	ubi4	protein modifier, ubiquitin
SPBC713.02c	ubp15	ubiquitin C-terminal hydrolase Ubp15
SPAC2C4.15c	ubx2	UBX domain protein Ubx2
SPAC343.09	ubx3	UBX domain protein Ubx3, Cdc48 cofactor
SPBC21C3.11	ubx4	UBX domain protein Ubx4
SPAC3F10.13	ucp6	UBA domain protein Ucp6
SPBC16A3.09c	ufd1	Hrd1 ubiquitin ligase complex subunit Ufd1
SPBC19C7.09c	uve1	endonuclease Uve1
SPBC649.04	uvi15	tail anchored plasma membrane protein Uvi15
SPBC1685.14c	vid27	WD repeat protein, Vid27 family, conserved in fungi and plants
SPAC10F6.06	vip1	RNA-binding protein Vip1
SPCC757.10	vph2	ER membrane V-ATPase assembly factor Vph2/Vma12
SPAC823.12	vps11	HOPs/CORVET complex ubiquitin protein ligase E3 subunit Vps11
SPBC16C6.02c	vps1302	intermembrane lipid transfer protein, chorein family Vps1302
SPAC824.05	vps16	HOPS/CORVET complex subunit Vps16
SPCC594.06c	vsl1	vacuolar SNARE Vsl1/Vam7
SPAC1B3.03c	wis2	cyclophilin family peptidyl-prolyl cis-trans isomerase Wis2
SPAC9E9.13	wos2	p23 homolog, predicted co-chaperone Wos2
SPCC1442.07c	wss2	ubiquitin/metalloprotease fusion protein Udp7
SPBC660.06	wwm2	WW domain containing conserved fungal protein Wwm2
SPBC660.05	wwm3	WW domain containing conserved fungal protein Wwm3
SPAC1F7.12	yak3	aldose reductase ARK13 family YakC, implicated in cellular detoxification from family members
SPCC830.08c	yop1	ER membrane protein DP1/Yop1
SPBC405.04c	ypt7	GTPase Ypt7
SPBP35G2.12	ysa1	ADP-ribose diphosphatase, NudF subfamily Ysa1
SPCC1442.16c	zta1	NADPH quinone oxidoreductase/ARE-binding protein
SPAC3A12.18	zwf1	glucose-6-phosphate 1-dehydrogenase Zwf1
SPAC22H10.13	zym1	metallothionein Zym1
SPAC1002.20		dubious
SPAC11D3.09		agmatinase
SPAC11E3.14		protein with a role in clearing protein aggregates
SPAC12B10.01c		HECT-type ubiquitin-protein ligase E3, implicated in negative regulation of ubiquitinated chromatin formation
SPAC12G12.16c		Fen1 family nuclease, XP-G family
SPAC139.05		succinate-semialdehyde dehydrogenase
SPAC13C5.04		class I glutamine amidotransferase family protein, conserved in fungi, bacteria, plants
SPAC15E1.02c		DUF1761 family protein
SPAC1687.07		ER membrane DUF2015 family conserved fungal protein
SPAC1687.14c		EF hand family protein, centrin-like
SPAC16A10.01		plasma membrane ThrE amino acid transmembrane transporter family protein
SPAC16C9.01c		ribokinase-like, unknown specificity
SPAC1782.12c		ER transmembrane protein, DUF423 family protein, human TMEM256 ortholog, implicated in lipid metabolism or membrane organization
SPAC1783.01		methionine synthase reductase
SPAC17C9.11c		zf-C2H2 type zinc finger protein/UBA domain protein
SPAC186.02c		hydroxyacid dehydrogenase, implicated in cellular detoxification
SPAC186.03		L-asparaginase
SPAC18B11.09c		serine O-acetyltransferase activity
SPAC19G12.09		NADH/NADPH-dependent indole-3-acetaldehyde reductase, implicated in cellular detoxification
SPAC1A6.11		dubious
SPAC1B3.20		Schizosaccharomyces specific protein
SPAC1F12.10c		NADPH-hemoprotein reductase
SPAC1F8.04c		hydrolase, implicated in cellular detoxification
SPAC212.04c		S. pombe specific DUF999 family protein 1
SPAC22A12.17c		short chain dehydrogenase
SPAC22F8.05		alpha,alpha-trehalose-phosphate synthase
SPAC23A1.14c		pyridoxal phosphate-dependent transferase, unknown specificity, implicated in sulfur compound metabolism
SPAC23C11.06c		vacuolar membrane hydrolase, implicted in protein catabolism or lipid metabolism
SPAC24B11.05		pyrimidine 5'-nucleotidase
SPAC24H6.08		Schizosaccharomyces specific protein
SPAC25B8.18		mitochondrial thioredoxin-related protein
SPAC26F1.07		NADPH-dependent aldo-keto reductase
SPAC26F1.11		dubious
SPAC26H5.09c		oxidoreductase involved in NADPH regeneration
SPAC27D7.09c		But2 family protein, similar to cell surface molecules
SPAC29A4.22		dubious
SPAC29B12.11c		human WW domain binding protein-2 ortholog
SPAC29B12.13		CENP-V, S-(hydroxymethyl)glutathione synthase
SPAC2E12.03c		plasma membrane basic amino acid transmembrane transporter
SPAC2E1P3.01		dehydrogenase
SPAC2F3.05c		xylose and arabinose reductase
SPAC31G5.21		DUF1754 family, human FAM32A homolog, implicated in mRNA splicing
SPAC32A11.02c		DUF4449 family conserved fungal protein, involved in cell-cell communication in N. crassa
SPAC343.06c		mitochondrial phospholipid scramblase
SPAC343.21		dubious
SPAC3A11.11c		oxidoreductase, implicated in vitamin metabolism, or cellular detoxification
SPAC3A12.06c		sodium/calcium exchanger
SPAC3C7.13c		glucose-6-phosphate 1-dehydrogenase
SPAC3G6.05		mitochondrial Mpv17/PMP22 family protein 1
SPAC3G6.07		Schizosaccharomyces specific protein
SPAC3H8.04		DUF4210 domain protein, human FAM214A ortholog, implicated in chromosome segregation
SPAC4F10.17		conserved fungal protein
SPAC4G9.19		DNAJ domain protein DNAJB family
SPAC4H3.03c		glucan 1,4-alpha-glucosidase
SPAC4H3.04c		MEMO1 family, human MEMO1 ortholog, ancient conserved protein, in some organisms this domain is present with ammecr1 which interacts with mediator complex and is implicated in transcription, implicated in signalling and localization to the plasma membrane
SPAC4H3.08		3-hydroxyacyl-CoA dehydrogenase
SPAC513.02		phosphoglycerate mutase/6-phosphofructo-2-kinase family
SPAC513.07		flavonol reductase/cinnamoyl-CoA reductase family
SPAC56E4.03		aromatic aminotransferase
SPAC57A7.05		transmembrane transporter
SPAC57A7.09		ubiquitin-protein ligase E3, human RNF13 family homolog, unknown biological role
SPAC630.07c		Schizosaccharomyces specific protein
SPAC637.03		DUF1774 family multi-spanning conserved fungal membrane protein
SPAC688.03c		human AMMECR1 homolog
SPAC6C3.03c		Schizosaccharomyces pombe specific protein
SPAC869.09		Con-6 family conserved fungal protein
SPAC8C9.04		Schizosaccharomyces specific disordered protein
SPAC977.13c		hydrolase, pseudogene (4 frameshifts)
SPAC977.14c		aldo/keto reductase, predicted calcium channel regulator
SPAC9E9.04		bcap family homolog, implicated in vesicle-mediated transport
SPAC9E9.15		mitochondrial protein complex assembly protein
SPAC9G1.14		dubious
SPACUNK4.15		2',3'-cyclic-nucleotide 3'-phosphodiesterase
SPACUNK4.17		NAD binding dehydrogenase family protein, human DHDH ortholog, unknown biological role, implicated in carbohydrate metabolic process
SPAP27G11.11c		dubious
SPAP32A8.02		xylose and arabinose reductase
SPAPB1A10.05		Schizosaccharomyces specific protein
SPAPB1A11.02		esterase/lipase
SPAPB1A11.03		FMN-dependent alpha-hydroxy acid dehydrogenase
SPAPB24D3.08c		NADP-dependent oxidoreductase, implicated in cellular detoxification
SPAPJ695.02		Schizosaccharomyces pombe specific protein
SPBC106.03		mitochondrial Rossman fold DUF1776 family protein
SPBC1105.13c		Schizosaccharomyces pombe specific protein
SPBC11C11.06c		Schizosaccharomyces specific protein
SPBC1271.05c		zf-AN1 type zinc finger protein, involved in ER membrane translocation
SPBC1271.08c		Schizosaccharomyces pombe specific protein
SPBC1289.14		adducin
SPBC12C2.03c		methionine synthase reductase
SPBC12C2.04		NAD binding dehydrogenase family protein
SPBC1348.01		S. pombe specific DUF999 protein family 5
SPBC1348.12		DNA-binding transcription factor
SPBC14F5.10c		ubiquitin-protein ligase E3, unknown biological role, implicated in protein catabolic process
SPBC16A3.02c		mitochondrial CH-OH group oxidoreductase, human RTN4IP1 ortholog, implicated in mitochondrial organization or tethering
SPBC16A3.17c		transmembrane transporter
SPBC16E9.20		dubious
SPBC16H5.12c		DUF2433 metallo phosphatase superfamily conserved fungal protein
SPBC19G7.18c		Schizosaccharomyces specific protein
SPBC20F10.03		Armadillo-type fold protein, human IFRD1 ortholog, implicated in transcription or signaling
SPBC215.11c		aldo/keto reductase, unknown biological role
SPBC216.03		NADP binding superfamily, implicated in heme catabolism
SPBC21B10.08c		antibiotic biosynthesis monooxygenase-like domain
SPBC23G7.10c		NADH-dependent flavin oxidoreductase, implicated in cellular detoxification from family members
SPBC24C6.09c		phosphoketolase family protein
SPBC25B2.03		zf-C3HC4 type zinc finger
SPBC2A9.02		NADH-dependent glycolaldehyde/furfural/butyraldehyde/propylaldehydealdehyde reductase
SPBC30B4.09		Schizosaccharomyces specific microprotein Smp3
SPBC30D10.14		dienelactone hydrolase family
SPBC337.02c		DUF1773 family protein
SPBC3E7.17		dubious
SPBC428.10		Schizosaccharomyces pombe specific protein
SPBC56F2.05c		DNA-binding transcription factor
SPBC713.07c		vacuolar polyphosphatase
SPBC713.09		Schizosaccharomyces specific protein
SPBC725.03		pyridoxamine 5'-phosphate oxidase
SPBC83.05		mitochondrial RNA-binding protein
SPBC83.16c		protein with a role in clearing protein aggregates
SPBC8E4.05c		fumarate lyase superfamily, unknown specificity, bacterial 3-carboxy-cis,cis-muconate cycloisomerase related
SPBCPT2R1.04c		S. pombe specific DUF999 protein family 10
SPBP4H10.12		protein with a role in ER insertion of tail-anchored membrane proteins
SPBP4H10.16c		G-patch RNA-binding protein, involved in splicing
SPBPB10D8.02c		arylsulfatase
SPBPB21E7.02c		phosphoglycerate mutase/6-phosphofructo-2-kinase family
SPBPB21E7.08		pseudogene
SPBPB21E7.09		L-asparaginase
SPBPB21E7.11		Schizosaccharomyces pombe specific protein
SPCC1235.01		Schizosaccharomyces specific protein
SPCC1393.12		Schizosaccharomyces specific protein
SPCC1442.04c		meiotic recombination protein
SPCC1450.12		mitochondrial DUF3818 and PXA domain conserved fungal protein
SPCC1494.08c		cortical variant C2 domain protein, human FAM102A and FAM102B ortholog, implicated in signalling or endocytosis
SPCC16A11.15c		Schizosaccharomyces specific protein
SPCC1739.01		zf-CCCH type zinc finger protein
SPCC1739.08c		short chain dehydrogenase
SPCC191.01		Schizosaccharomyces specific protein
SPCC191.10		Schizosaccharomyces pombe specific protein
SPCC24B10.02c		NAD/NADH kinase
SPCC320.03		DNA-binding transcription factor
SPCC320.05		sulfate transmembrane transporter
SPCC4G3.03		WD40/YVTN repeat-like protein
SPCC576.17c		pyridoxamine/pyridoxine/pyridoxal transmembrane transporter
SPCC594.04c		steroid oxidoreductase superfamily protein
SPCC622.15c		Schizosaccharomyces specific protein
SPCC63.13		DNAJ domain protein
SPCC663.08c		short chain dehydrogenase, unknown specificity
SPCC663.15c		DUF3818 and PXA domain conserved fungal protein
SPCC70.04c		Schizosaccharomyces pombe specific protein
SPCC736.13		short chain dehydrogenase
SPCC757.02c		dehydrogenase
SPCC794.04c		transmembrane transporter
SPCPB16A4.06c		Schizosaccharomyces specific protein

## Sheet: Table S5. Genes with nuc F4E
WT 2 min after H2O2					WT 5 min after H2O2					WT 15 min after H2O2					Top1 2 min after H2O2					Top1 5 min after H2O2					Top1 15 min after H2O2
Systematic ID	Gene name	Product description			Systematic ID	Gene name	Product description			Systematic ID	Gene name	Product description			Systematic ID	Gene name	Product description			Systematic ID	Gene name	Product description			Systematic ID	Gene name	Product description
SPAC13G7.05	are1	acyl-CoA-sterol acyltransferase Are1			SPAC13G7.05	are1	acyl-CoA-sterol acyltransferase Are1			SPAC513.05	ams1	Class II alpha-mannosidase, subtype C, Ams1			SPAC513.05	ams1	Class II alpha-mannosidase, subtype C, Ams1			SPAC513.05	ams1	Class II alpha-mannosidase, subtype C, Ams1			SPBC359.05	abc3	vacuolar heme ABC transmembrane exporter Abc3
SPBC29B5.01	atf1	DNA-binding transcription factor, Atf-CREB family Atf1			SPBC29B5.01	atf1	DNA-binding transcription factor, Atf-CREB family Atf1			SPBC609.04	caf5	plasma membrane spermine family transmembrane transporter Caf5			SPAC6F6.12	atg24	autophagy associated PX/BAR domain sorting nexin Atg24			SPBC29B5.01	atf1	DNA-binding transcription factor, Atf-CREB family Atf1			SPBC609.04	caf5	plasma membrane spermine family transmembrane transporter Caf5
SPCC576.04	bxi1	BAX inhibitor family protein Bxi1			SPBC16A3.18	cip1	RNA-binding protein Cip1			SPCC417.05c	cfh2	SEL1/TPR repeat protein Cfh2			SPAC19B12.08	atg4	Atg8 deconjugator Atg4			SPBC609.04	caf5	plasma membrane spermine family transmembrane transporter Caf5			SPCC757.07c	ctt1	catalase
SPAC6C3.04	cit1	citrate synthase Cit1			SPCC757.07c	ctt1	catalase			SPCC757.07c	ctt1	catalase			SPCC285.09c	cgs2	dual-specifity cAMP/cGMP phosphodiesterase Cgs2			SPAC1565.08	cdc48	AAA family ATPase involved in ubiquitin-mediated protein degradation Cdc48			SPAC23H3.15c	ddr48	DNA damage-responsive protein Ddr48
SPBPB21E7.04c	cmt2	O-methyltransferase, human COMT catechol homolog 2			SPAC16A10.05c	dad1	DASH complex subunit Dad1			SPAC167.05	dbs2	Usp (universal stress protein) family protein			SPBC16A3.18	cip1	RNA-binding protein Cip1			SPAC8C9.03	cgs1	cAMP-dependent protein kinase regulatory subunit Cgs1			SPCC63.14	eis1	eisosome assembly protein Eis1
SPCC757.07c	ctt1	catalase			SPAC22A12.11	dak1	dihydroxyacetone kinase Dak1			SPCC63.14	eis1	eisosome assembly protein Eis1			SPCC757.07c	ctt1	catalase			SPCC285.09c	cgs2	dual-specifity cAMP/cGMP phosphodiesterase Cgs2			SPBC1685.13	fhn1	eisosome assembly protein Fhn1
SPAC16A10.05c	dad1	DASH complex subunit Dad1			SPAC23H3.15c	ddr48	DNA damage-responsive protein Ddr48			SPBC4F6.16c	ero11	ER oxidoreductin Ero1a			SPAC16A10.05c	dad1	DASH complex subunit Dad1			SPBC16A3.18	cip1	RNA-binding protein Cip1			SPBC4B4.08	ght2	plasma membrane glucose/fructose:proton symporter Ght2
SPAC22A12.11	dak1	dihydroxyacetone kinase Dak1			SPCC63.14	eis1	eisosome assembly protein Eis1			SPBC1539.07c	fmd1	glutathione-dependent formaldehyde dehydrogenase			SPAC23H3.15c	ddr48	DNA damage-responsive protein Ddr48			SPAC6G10.03c	cld1	mitochondrial cardiolipin-specific phospholipase Cld1			SPBC215.05	gpd1	glycerol-3-phosphate dehydrogenase Gpd1
SPAC167.05	dbs2	Usp (universal stress protein) family protein			SPBC4F6.16c	ero11	ER oxidoreductin Ero1a			SPBPB2B2.13	gal1	galactokinase Gal1			SPCC794.08	efr3	phosphatidylinositol-4 kinase plasma membrane scaffold Efr3			SPCC757.07c	ctt1	catalase			SPBC32F12.03c	gpx1	H2O2 scavenger glutathione peroxidase Gpx1
SPAC23H3.15c	ddr48	DNA damage-responsive protein Ddr48			SPBC29A10.08	gas2	cell wall 1,3-beta-glucanosyltransferase Gas2			SPBC215.05	gpd1	glycerol-3-phosphate dehydrogenase Gpd1			SPCC63.14	eis1	eisosome assembly protein Eis1			SPAC16A10.05c	dad1	DASH complex subunit Dad1			SPAC4F10.20	grx1	glutaredoxin Grx1
SPCC794.08	efr3	phosphatidylinositol-4 kinase plasma membrane scaffold Efr3			SPBC215.05	gpd1	glycerol-3-phosphate dehydrogenase Gpd1			SPCC965.07c	gst2	glutathione S-transferase Gst2			SPBC2D10.05	exg3	cell wall glucan 1,3-beta-glucosidase Exg3			SPAC23H3.15c	ddr48	DNA damage-responsive protein Ddr48			SPCC1223.03c	gut2	glycerol-3-phosphate dehydrogenase Gut2
SPCC63.14	eis1	eisosome assembly protein Eis1			SPBC32F12.03c	gpx1	H2O2 scavenger glutathione peroxidase Gpx1			SPBC25B2.01	hbs1	Dom34-Hbs1 translation release factor complex GTPase subunit Hbs1			SPBC1685.13	fhn1	eisosome assembly protein Fhn1			SPCC794.08	efr3	phosphatidylinositol-4 kinase plasma membrane scaffold Efr3			SPBC16D10.08c	hsp104	heat shock protein, disaggregase Hsp104
SPBC4F6.16c	ero11	ER oxidoreductin Ero1a			SPAC688.04c	gst3	glutathione S-transferase Gst3			SPAP8A3.04c	hsp9	plasma membrane heat shock protein Hsp9			SPBC1778.06c	fim1	fimbrin			SPCC63.14	eis1	eisosome assembly protein Eis1			SPAC11D3.13	hsp3104	ThiJ domain protein, implicated in cellular detoxification
SPBC3B9.01	fes1	Hsp70 nucleotide exchange factor Fes1			SPCC1223.03c	gut2	glycerol-3-phosphate dehydrogenase Gut2			SPAC3C7.14c	obr1	NAD(P)H dehydrogenase (quinone)			SPBC1539.07c	fmd1	glutathione-dependent formaldehyde dehydrogenase			SPAC6F12.03c	fsv1	SNARE Stx8			SPAP8A3.04c	hsp9	plasma membrane heat shock protein Hsp9
SPCC1322.04	fyu1	UTP-glucose-1-phosphate uridylyltransferase Fyu1			SPBC25B2.01	hbs1	Dom34-Hbs1 translation release factor complex GTPase subunit Hbs1			SPCC23B6.01c	osh6	sterol transfer protein Osh6			SPAC6F12.03c	fsv1	SNARE Stx8			SPAC29A4.17c	fun14	integral mitochondrial outer membrane (MOM) protein			SPBC365.12c	ish1	nuclear envelope Ish domain protein Ish1
SPBPB2B2.13	gal1	galactokinase Gal1			SPBC16D10.08c	hsp104	heat shock protein, disaggregase Hsp104			SPCC736.15	pil1	eisosome BAR domain protein Pil1			SPAC29A4.17c	fun14	integral mitochondrial outer membrane (MOM) protein			SPCC1322.04	fyu1	UTP-glucose-1-phosphate uridylyltransferase Fyu1			SPAC25H1.02	jmj1	2-oxoglutarate- and Fe(II)-dependent oxygenase Jmj1
SPBC29A10.08	gas2	cell wall 1,3-beta-glucanosyltransferase Gas2			SPAC11D3.13	hsp3104	ThiJ domain protein, implicated in cellular detoxification			SPBC409.13	rib4	6,7-dimethyl-8-ribityllumazine synthase			SPCC1322.04	fyu1	UTP-glucose-1-phosphate uridylyltransferase Fyu1			SPBC4B4.08	ght2	plasma membrane glucose/fructose:proton symporter Ght2			SPBC16E9.16c	lsd90	Lsd90 protein
SPBC12C2.12c	glo1	glyoxalase I			SPAP8A3.04c	hsp9	plasma membrane heat shock protein Hsp9			SPAC31A2.12	rod1	arrestin-related substrate adaptor Rod1			SPBPB2B2.13	gal1	galactokinase Gal1			SPBC215.05	gpd1	glycerol-3-phosphate dehydrogenase Gpd1			SPCC1183.11	msy1	MS calcium ion channel protein Msy1
SPAC824.07	glo2	glyoxalase II			SPAC25H1.02	jmj1	2-oxoglutarate- and Fe(II)-dependent oxygenase Jmj1			SPBPB2B2.02	say1	ER sterol deacetylase Say1			SPBC4B4.08	ght2	plasma membrane glucose/fructose:proton symporter Ght2			SPBC32F12.03c	gpx1	H2O2 scavenger glutathione peroxidase Gpx1			SPACUNK4.19	mug153	Schizosaccharomyces pombe specific protein
SPAC12G12.12	gms2	Golgi UDP-galactose transmembrane transporter Gms2			SPCC553.10	knh3	conserved fungal cell surface protein, Kre9/Knh1 family, Knh3			SPBC106.02c	srx1	sulfiredoxin			SPBC215.05	gpd1	glycerol-3-phosphate dehydrogenase Gpd1			SPAC4F10.20	grx1	glutaredoxin Grx1			SPAC3C7.05c	mug191	alpha-1,6- mannanase
SPBC215.05	gpd1	glycerol-3-phosphate dehydrogenase Gpd1			SPBC16E9.16c	lsd90	Lsd90 protein			SPAC2F3.08	sut1	plasma membrane sucrose/maltose:proton symporter Sut1			SPBC32F12.03c	gpx1	H2O2 scavenger glutathione peroxidase Gpx1			SPCC965.07c	gst2	glutathione S-transferase Gst2			SPBC947.15c	ndi1	internal mitochondrial NADH dehydrogenase (ubiquinone) Ndi1
SPBC32F12.03c	gpx1	H2O2 scavenger glutathione peroxidase Gpx1			SPAC167.06c	mug143	Schizosaccharomyces specific protein Mug143			SPBC3E7.13c	syf2	Prp19 complex subunit Syf2			SPAC4F10.20	grx1	glutaredoxin Grx1			SPCC1223.03c	gut2	glycerol-3-phosphate dehydrogenase Gut2			SPAC3C7.14c	obr1	NAD(P)H dehydrogenase (quinone)
SPCC1223.03c	gut2	glycerol-3-phosphate dehydrogenase Gut2			SPBC56F2.06	mug147	Schizosaccharomyces specific protein Mug147			SPAC328.03	tps1	alpha,alpha-trehalose-phosphate synthase [UDP-forming]			SPCC1223.03c	gut2	glycerol-3-phosphate dehydrogenase Gut2			SPAC15E1.04	hal3	thymidylate synthase / phosphopantothenoylcysteine decarboxylase / protein phosphatase inhibitor moonlighting protein Hal3/Tds1			SPCC23B6.01c	osh6	sterol transfer protein Osh6
SPBC25B2.01	hbs1	Dom34-Hbs1 translation release factor complex GTPase subunit Hbs1			SPACUNK4.19	mug153	Schizosaccharomyces pombe specific protein			SPCC576.03c	tpx1	thioredoxin peroxidase Tpx1			SPBC16D10.08c	hsp104	heat shock protein, disaggregase Hsp104			SPBC16D10.08c	hsp104	heat shock protein, disaggregase Hsp104			SPCC338.12	pbi2	vaculoar proteinase B inhibitor Pbi2
SPAC1F8.04c	hhy1	hydrolase Hhy1			SPAC22H12.01c	mug35	Schizosaccharomyces specific protein Mug35			SPAC139.05		succinate-semialdehyde dehydrogenase			SPAC11D3.13	hsp3104	ThiJ domain protein, implicated in cellular detoxification			SPAC11D3.13	hsp3104	ThiJ domain protein, implicated in cellular detoxification			SPCC736.15	pil1	eisosome BAR domain protein Pil1
SPBC2G5.06c	hmt2	sulfide-quinone oxidoreductase			SPAC1296.04	mug65	dysferlin-like membrane trafficking protein Mug65			SPAC22A12.17c		short chain dehydrogenase			SPAP8A3.04c	hsp9	plasma membrane heat shock protein Hsp9			SPBC4F6.17c	hsp78	mitochondrial heat shock protein Hsp78			SPAC9E9.11	plr1	pyridoxal reductase Plr1
SPBC16D10.08c	hsp104	heat shock protein, disaggregase Hsp104			SPBC660.07	ntp1	alpha,alpha-trehalase Ntp1			SPAC3G6.07		Schizosaccharomyces specific protein			SPAC167.07c	hul5	HECT-type ubiquitin-protein ligase E3			SPAP8A3.04c	hsp9	plasma membrane heat shock protein Hsp9			SPAC823.03	ppk15	serine/threonine protein kinase Ppk15
SPAP8A3.04c	hsp9	plasma membrane heat shock protein Hsp9			SPAC3C7.14c	obr1	NAD(P)H dehydrogenase (quinone)			SPAC4H3.04c		MEMO1 family, human MEMO1 ortholog, ancient conserved protein, in some organisms this domain is present with ammecr1 which interacts with mediator complex and is implicated in transcription, implicated in signalling and localization to the plasma membrane			SPCC553.10	knh3	conserved fungal cell surface protein, Kre9/Knh1 family, Knh3			SPBC365.12c	ish1	nuclear envelope Ish domain protein Ish1			SPBC1711.12	ppp16	acylpeptide hydrolase
SPAC17A5.10	hua1	conserved fungal protein, possibly DNA J domain Hua1			SPCC1020.10	oca2	serine/threonine protein kinase Oca2			SPAC977.14c		aldo/keto reductase, predicted calcium channel regulator			SPAC607.08c	mil1	lipase/AP-1 adaptor complex binding protein Mil1			SPAC4A8.04	isp6	vacuolar serine protease Isp6			SPCC830.07c	psi1	Hsp40 family DNAJ domain protein Psi1
SPAC227.13c	isu1	mitochondrial [2Fe-2S] cluster assembly protein Isu1			SPBC21H7.06c	opi10	hikeshi family nuclear import carrier Opi10			SPBC23G7.10c		NADH-dependent flavin oxidoreductase, implicated in cellular detoxification from family members			SPBC56F2.06	mug147	Schizosaccharomyces specific protein Mug147			SPAC227.13c	isu1	mitochondrial [2Fe-2S] cluster assembly protein Isu1			SPAC343.12	rds1	ferritin related conserved fungal protein
SPAC25H1.02	jmj1	2-oxoglutarate- and Fe(II)-dependent oxygenase Jmj1			SPAC8C9.16c	oxr1	V-type ATPase inhibitor and disassembly protein in response to oxidative stress Oxr1			SPBP4H10.12		protein with a role in ER insertion of tail-anchored membrane proteins			SPACUNK4.19	mug153	Schizosaccharomyces pombe specific protein			SPAC25H1.02	jmj1	2-oxoglutarate- and Fe(II)-dependent oxygenase Jmj1			SPBC2D10.06	rep1	MBF transcription factor activator Rep1
SPCC794.12c	mae2	malic enzyme, malate dehydrogenase (oxaloacetate decarboxylating), Mae2			SPCC736.15	pil1	eisosome BAR domain protein Pil1			SPBP4H10.16c		G-patch RNA-binding protein, involved in splicing			SPAC22H12.01c	mug35	Schizosaccharomyces specific protein Mug35			SPCC553.10	knh3	conserved fungal cell surface protein, Kre9/Knh1 family, Knh3			SPCC330.01c	rhp16	DNA translocase/ubiquitin protein ligase E3, human ERCC4 ortholog Rhp16/Rad16
SPAC29A4.12c	mug108	Schizosaccharomyces specific protein Mug108			SPBC106.10	pka1	cAMP-dependent protein kinase catalytic subunit Pka1			SPCC1235.01		Schizosaccharomyces specific protein			SPAC1296.04	mug65	dysferlin-like membrane trafficking protein Mug65			SPCC794.12c	mae2	malic enzyme, malate dehydrogenase (oxaloacetate decarboxylating), Mae2			SPBC409.13	rib4	6,7-dimethyl-8-ribityllumazine synthase
SPAC167.06c	mug143	Schizosaccharomyces specific protein Mug143			SPAC9E9.11	plr1	pyridoxal reductase Plr1			SPCC1494.08c		cortical variant C2 domain protein, human FAM102A and FAM102B ortholog, implicated in signalling or endocytosis			SPCC23B6.01c	osh6	sterol transfer protein Osh6			SPBC215.13	mtl3	plasma membrane-associated serine-rich cell wall sensor Mtl1/Mtl3			SPAC31A2.12	rod1	arrestin-related substrate adaptor Rod1
SPBC56F2.06	mug147	Schizosaccharomyces specific protein Mug147			SPCC10H11.01	prp11	ATP-dependent RNA helicase Prp11			SPCC4G3.03		WD40/YVTN repeat-like protein			SPCC338.12	pbi2	vaculoar proteinase B inhibitor Pbi2			SPBC56F2.06	mug147	Schizosaccharomyces specific protein Mug147			SPBC21C3.19	rtc3	SBDS family protein Rtc3
SPACUNK4.19	mug153	Schizosaccharomyces pombe specific protein			SPCC830.07c	psi1	Hsp40 family DNAJ domain protein Psi1								SPAC21E11.03c	pcr1	DNA-binding transcription factor Pcr1			SPACUNK4.19	mug153	Schizosaccharomyces pombe specific protein			SPBPB2B2.02	say1	ER sterol deacetylase Say1
SPAC22H12.01c	mug35	Schizosaccharomyces specific protein Mug35			SPBC20F10.10	psl1	cyclin pho85 family Psl1								SPCC736.15	pil1	eisosome BAR domain protein Pil1			SPAC3C7.05c	mug191	alpha-1,6- mannanase			SPBC646.13	sds23	serine/threonine protein phosphatase PP2A inhibitor Sds23/Moc1
SPAC1296.04	mug65	dysferlin-like membrane trafficking protein Mug65			SPAC19D5.01	pyp2	protein tyrosine phosphatase Pyp2								SPAC9E9.11	plr1	pyridoxal reductase Plr1			SPAC22H12.01c	mug35	Schizosaccharomyces specific protein Mug35			SPAC23G3.03	sib2	ornithine N5 monooxygenase
SPBC660.07	ntp1	alpha,alpha-trehalase Ntp1			SPAC343.12	rds1	ferritin related conserved fungal protein								SPCC1739.12	ppe1	serine/threonine protein phosphatase PP6 catalytic subunit Ppe1			SPAC1296.04	mug65	dysferlin-like membrane trafficking protein Mug65			SPCPB16A4.07	smp4	Stm1/Oga1 family protein Smp4
SPAC3C7.14c	obr1	NAD(P)H dehydrogenase (quinone)			SPBC21C3.19	rtc3	SBDS family protein Rtc3								SPBC4C3.10c	pre3	20S proteasome complex subunit beta 1 Pre3			SPAC3C7.14c	obr1	NAD(P)H dehydrogenase (quinone)			SPCC1322.08	srk1	MAPK-activated protein kinase Srk1
SPBC21H7.06c	opi10	hikeshi family nuclear import carrier Opi10			SPBC2A9.04c	san1	sir antagonist, ubiquitin-protein ligase E3								SPCC830.07c	psi1	Hsp40 family DNAJ domain protein Psi1			SPCC23B6.01c	osh6	sterol transfer protein Osh6			SPBC106.02c	srx1	sulfiredoxin
SPCC736.15	pil1	eisosome BAR domain protein Pil1			SPAC17G6.13	slt1	Schizosaccharomyces specific protein Slt1								SPAC1786.01c	ptl2	triacylglycerol lipase ptl2			SPCC338.12	pbi2	vaculoar proteinase B inhibitor Pbi2			SPAC2F3.08	sut1	plasma membrane sucrose/maltose:proton symporter Sut1
SPAC9E9.11	plr1	pyridoxal reductase Plr1			SPCPB16A4.07	smp4	Stm1/Oga1 family protein Smp4								SPAC343.12	rds1	ferritin related conserved fungal protein			SPAC21E11.03c	pcr1	DNA-binding transcription factor Pcr1			SPBC17D1.17	tam11	Schizosaccharomyces specific protein Tam11
SPAC22G7.08	ppk8	serine/threonine protein kinase Ppk8			SPAC3F10.19	spd2	ribonucleotide reductase (RNR) inhibitor family								SPCC330.01c	rhp16	DNA translocase/ubiquitin protein ligase E3, human ERCC4 ortholog Rhp16/Rad16			SPCC736.15	pil1	eisosome BAR domain protein Pil1			SPBC56F2.15	tam13	Schizosaccharomyces specific protein Tam13
SPCC10H11.01	prp11	ATP-dependent RNA helicase Prp11			SPCC1322.08	srk1	MAPK-activated protein kinase Srk1								SPAC31A2.12	rod1	arrestin-related substrate adaptor Rod1			SPAC9E9.11	plr1	pyridoxal reductase Plr1			SPCC576.03c	tpx1	thioredoxin peroxidase Tpx1
SPCC830.07c	psi1	Hsp40 family DNAJ domain protein Psi1			SPBC106.02c	srx1	sulfiredoxin								SPBC21C3.19	rtc3	SBDS family protein Rtc3			SPCC1739.12	ppe1	serine/threonine protein phosphatase PP6 catalytic subunit Ppe1			SPBC337.08c	ubi4	protein modifier, ubiquitin
SPBC20F10.10	psl1	cyclin pho85 family Psl1			SPCC645.14c	sti1	chaperone activator Sti1								SPBPB2B2.02	say1	ER sterol deacetylase Say1			SPAC6B12.07c	pqr1	ubiquitin-protein ligase E3 with SPX domain Pqr1/Spx1			SPAC343.09	ubx3	UBX domain protein Ubx3, Cdc48 cofactor
SPAC343.12	rds1	ferritin related conserved fungal protein			SPCP31B10.06	tcb2	tricalbin, C2 domain protein (phospholipid binding) ER-plasma membrane tethering protein Tcb2								SPCC16A11.01	sfk1	plasma membrane protein involved in inositol lipid-mediated signaling Sfk1			SPCC830.07c	psi1	Hsp40 family DNAJ domain protein Psi1			SPBC649.04	uvi15	tail anchored plasma membrane protein Uvi15
SPBC21C3.19	rtc3	SBDS family protein Rtc3			SPAC328.03	tps1	alpha,alpha-trehalose-phosphate synthase [UDP-forming]								SPCPB16A4.07	smp4	Stm1/Oga1 family protein Smp4			SPCC4F11.02	ptc1	serine/threonine protein phosphatase PP2C catalytic subunit Ptc1			SPAC10F6.06	vip1	RNA-binding protein Vip1
SPBC2A9.04c	san1	sir antagonist, ubiquitin-protein ligase E3			SPCC576.03c	tpx1	thioredoxin peroxidase Tpx1								SPAC3F10.19	spd2	ribonucleotide reductase (RNR) inhibitor family			SPAC1786.01c	ptl2	triacylglycerol lipase ptl2			SPAC9E9.13	wos2	p23 homolog, predicted co-chaperone Wos2
SPCC16A11.01	sfk1	plasma membrane protein involved in inositol lipid-mediated signaling Sfk1			SPBC713.02c	ubp15	ubiquitin C-terminal hydrolase Ubp15								SPAC328.04	spg4	microtubule severing ATPase Spg4			SPAC343.12	rds1	ferritin related conserved fungal protein			SPBC660.06	wwm2	WW domain containing conserved fungal protein Wwm2
SPAC17G6.13	slt1	Schizosaccharomyces specific protein Slt1			SPAC343.09	ubx3	UBX domain protein Ubx3, Cdc48 cofactor								SPCC1322.08	srk1	MAPK-activated protein kinase Srk1			SPBC2D10.06	rep1	MBF transcription factor activator Rep1			SPBC660.05	wwm3	WW domain containing conserved fungal protein Wwm3
SPCPB16A4.07	smp4	Stm1/Oga1 family protein Smp4			SPAC10F6.06	vip1	RNA-binding protein Vip1								SPBC106.02c	srx1	sulfiredoxin			SPCC330.01c	rhp16	DNA translocase/ubiquitin protein ligase E3, human ERCC4 ortholog Rhp16/Rad16			SPAC3A12.18	zwf1	glucose-6-phosphate 1-dehydrogenase Zwf1
SPAC328.04	spg4	microtubule severing ATPase Spg4			SPCC757.10	vph2	ER membrane V-ATPase assembly factor Vph2/Vma12								SPAC2F3.08	sut1	plasma membrane sucrose/maltose:proton symporter Sut1			SPBC409.13	rib4	6,7-dimethyl-8-ribityllumazine synthase			SPAC22H10.13	zym1	metallothionein Zym1
SPCC1322.08	srk1	MAPK-activated protein kinase Srk1			SPCC594.06c	vsl1	vacuolar SNARE Vsl1/Vam7								SPBC17D1.17	tam11	Schizosaccharomyces specific protein Tam11			SPAC31A2.12	rod1	arrestin-related substrate adaptor Rod1			SPAC1002.20		dubious
SPBC106.02c	srx1	sulfiredoxin			SPAC9E9.13	wos2	p23 homolog, predicted co-chaperone Wos2								SPCP31B10.06	tcb2	tricalbin, C2 domain protein (phospholipid binding) ER-plasma membrane tethering protein Tcb2			SPBC21C3.19	rtc3	SBDS family protein Rtc3			SPAC139.05		succinate-semialdehyde dehydrogenase
SPCC645.14c	sti1	chaperone activator Sti1			SPCC1442.07c	wss2	ubiquitin/metalloprotease fusion protein Udp7								SPCC576.03c	tpx1	thioredoxin peroxidase Tpx1			SPBPB2B2.02	say1	ER sterol deacetylase Say1			SPAC13C5.04		class I glutamine amidotransferase family protein, conserved in fungi, bacteria, plants
SPBC17D1.17	tam11	Schizosaccharomyces specific protein Tam11			SPBC660.06	wwm2	WW domain containing conserved fungal protein Wwm2								SPBC3F6.03	trr1	thioredoxin reductase Trr1			SPCC16A11.01	sfk1	plasma membrane protein involved in inositol lipid-mediated signaling Sfk1			SPAC1A6.11		dubious
SPCP31B10.06	tcb2	tricalbin, C2 domain protein (phospholipid binding) ER-plasma membrane tethering protein Tcb2			SPBC660.05	wwm3	WW domain containing conserved fungal protein Wwm3								SPBC1604.21c	uba1	ubiquitin activating enzyme E1 Uba1			SPAC23G3.03	sib2	ornithine N5 monooxygenase			SPAC26F1.07		NADPH-dependent aldo-keto reductase
SPCC576.03c	tpx1	thioredoxin peroxidase Tpx1			SPAC3A12.18	zwf1	glucose-6-phosphate 1-dehydrogenase Zwf1								SPBC337.08c	ubi4	protein modifier, ubiquitin			SPCPB16A4.07	smp4	Stm1/Oga1 family protein Smp4			SPAC2F3.05c		xylose and arabinose reductase
SPBC3F6.03	trr1	thioredoxin reductase Trr1			SPAC1002.20		dubious								SPAC343.09	ubx3	UBX domain protein Ubx3, Cdc48 cofactor			SPAC3F10.19	spd2	ribonucleotide reductase (RNR) inhibitor family			SPAC32A11.02c		DUF4449 family conserved fungal protein, involved in cell-cell communication in N. crassa
SPBC1685.14c	vid27	WD repeat protein, Vid27 family, conserved in fungi and plants			SPAC13C5.04		class I glutamine amidotransferase family protein, conserved in fungi, bacteria, plants								SPAC10F6.06	vip1	RNA-binding protein Vip1			SPCC1322.08	srk1	MAPK-activated protein kinase Srk1			SPAC3G6.07		Schizosaccharomyces specific protein
SPAC10F6.06	vip1	RNA-binding protein Vip1			SPAC15E1.02c		DUF1761 family protein								SPCC757.10	vph2	ER membrane V-ATPase assembly factor Vph2/Vma12			SPBC106.02c	srx1	sulfiredoxin			SPAC977.14c		aldo/keto reductase, predicted calcium channel regulator
SPCC757.10	vph2	ER membrane V-ATPase assembly factor Vph2/Vma12			SPAC16C9.01c		ribokinase-like, unknown specificity								SPAC9E9.13	wos2	p23 homolog, predicted co-chaperone Wos2			SPAC2F3.08	sut1	plasma membrane sucrose/maltose:proton symporter Sut1			SPAC9E9.04		bcap family homolog, vesicle-mediated transport factor
SPBC16C6.02c	vps1302	intermembrane lipid transfer protein, chorein family Vps1302			SPAC26F1.07		NADPH-dependent aldo-keto reductase								SPBC660.06	wwm2	WW domain containing conserved fungal protein Wwm2			SPCP31B10.06	tcb2	tricalbin, C2 domain protein (phospholipid binding) ER-plasma membrane tethering protein Tcb2			SPACUNK4.15		2',3'-cyclic-nucleotide 3'-phosphodiesterase
SPAC9E9.13	wos2	p23 homolog, predicted co-chaperone Wos2			SPAC26H5.09c		oxidoreductase involved in NADPH regeneration								SPBC660.05	wwm3	WW domain containing conserved fungal protein Wwm3			SPAC328.03	tps1	alpha,alpha-trehalose-phosphate synthase [UDP-forming]			SPACUNK4.17		NAD binding dehydrogenase family protein, human DHDH ortholog, unknown biological role, implicated in carbohydrate metabolic process
SPCC1442.07c	wss2	ubiquitin/metalloprotease fusion protein Udp7			SPAC2F3.05c		xylose and arabinose reductase								SPAC3A12.18	zwf1	glucose-6-phosphate 1-dehydrogenase Zwf1			SPCC576.03c	tpx1	thioredoxin peroxidase Tpx1			SPBC1105.13c		Schizosaccharomyces pombe specific protein
SPBC660.06	wwm2	WW domain containing conserved fungal protein Wwm2			SPAC32A11.02c		DUF4449 family conserved fungal protein, involved in cell-cell communication in N. crassa								SPAC1002.20		dubious			SPBC3F6.03	trr1	thioredoxin reductase Trr1			SPBC11C11.06c		Schizosaccharomyces specific protein
SPAC3A12.18	zwf1	glucose-6-phosphate 1-dehydrogenase Zwf1			SPAC3H8.04		DUF4210 domain protein, human FAM214A ortholog, implicated in chromosome segregation								SPAC13C5.04		class I glutamine amidotransferase family protein, conserved in fungi, bacteria, plants			SPAC343.09	ubx3	UBX domain protein Ubx3, Cdc48 cofactor			SPBC12C2.04		NAD binding dehydrogenase family protein
SPAC22H10.13	zym1	metallothionein Zym1			SPACUNK4.17		NAD binding dehydrogenase family protein, human DHDH ortholog, unknown biological role, implicated in carbohydrate metabolic process								SPAC16C9.01c		ribokinase-like, unknown specificity			SPBC649.04	uvi15	tail anchored plasma membrane protein Uvi15			SPBC215.11c		aldo/keto reductase, unknown biological role
SPAC1002.20		dubious			SPBC1105.13c		Schizosaccharomyces pombe specific protein								SPAC1A6.11		dubious			SPAC10F6.06	vip1	RNA-binding protein Vip1			SPBC23G7.10c		NADH-dependent flavin oxidoreductase, implicated in cellular detoxification from family members
SPAC16C9.01c		ribokinase-like, unknown specificity			SPBC11C11.06c		Schizosaccharomyces specific protein								SPAC26F1.07		NADPH-dependent aldo-keto reductase			SPCC757.10	vph2	ER membrane V-ATPase assembly factor Vph2/Vma12			SPBC3E7.17		dubious
SPAC18B11.09c		serine O-acetyltransferase activity			SPBC1289.14		adducin								SPAC26H5.09c		oxidoreductase involved in NADPH regeneration			SPBC16C6.02c	vps1302	intermembrane lipid transfer protein, chorein family Vps1302			SPCC1235.01		Schizosaccharomyces specific protein
SPAC22F8.05		alpha,alpha-trehalose-phosphate synthase			SPBC12C2.04		NAD binding dehydrogenase family protein								SPAC2F3.05c		xylose and arabinose reductase			SPAC9E9.13	wos2	p23 homolog, predicted co-chaperone Wos2
SPAC26F1.07		NADPH-dependent aldo-keto reductase			SPBC3E7.17		dubious								SPAC32A11.02c		DUF4449 family conserved fungal protein, involved in cell-cell communication in N. crassa			SPBC660.06	wwm2	WW domain containing conserved fungal protein Wwm2
SPAC26H5.09c		oxidoreductase involved in NADPH regeneration			SPBPB21E7.08		pseudogene								SPAC977.13c		hydrolase, pseudogene (4 frameshifts)			SPBC660.05	wwm3	WW domain containing conserved fungal protein Wwm3
SPAC2F3.05c		xylose and arabinose reductase			SPCC1235.01		Schizosaccharomyces specific protein								SPAC977.14c		aldo/keto reductase, predicted calcium channel regulator			SPAC3A12.18	zwf1	glucose-6-phosphate 1-dehydrogenase Zwf1
SPAC32A11.02c		DUF4449 family conserved fungal protein, involved in cell-cell communication in N. crassa			SPCC191.10		Schizosaccharomyces pombe specific protein								SPACUNK4.17		NAD binding dehydrogenase family protein, human DHDH ortholog, unknown biological role, implicated in carbohydrate metabolic process			SPAC1002.20		dubious
SPAC3H8.04		DUF4210 domain protein, human FAM214A ortholog, implicated in chromosome segregation			SPCC24B10.02c		NAD/NADH kinase								SPAP32A8.02		xylose and arabinose reductase			SPAC139.05		succinate-semialdehyde dehydrogenase
SPAC869.09		Con-6 family conserved fungal protein			SPCC4G3.03		WD40/YVTN repeat-like protein								SPBC1105.13c		Schizosaccharomyces pombe specific protein			SPAC13C5.04		class I glutamine amidotransferase family protein, conserved in fungi, bacteria, plants
SPAC8C9.04		Schizosaccharomyces specific disordered protein			SPCC576.17c		pyridoxamine/pyridoxine/pyridoxal transmembrane transporter								SPBC11C11.06c		Schizosaccharomyces specific protein			SPAC16A10.01		plasma membrane ThrE amino acid transmembrane transporter family protein
SPAC977.13c		hydrolase, pseudogene (4 frameshifts)													SPBC1289.14		adducin			SPAC16C9.01c		ribokinase-like, unknown specificity
SPACUNK4.17		NAD binding dehydrogenase family protein, human DHDH ortholog, unknown biological role, implicated in carbohydrate metabolic process													SPBC12C2.04		NAD binding dehydrogenase family protein			SPAC19G12.09		NADH/NADPH-dependent indole-3-acetaldehyde reductase, implicated in cellular detoxification
SPAP32A8.02		xylose and arabinose reductase													SPBC16A3.02c		mitochondrial CH-OH group oxidoreductase, human RTN4IP1 ortholog, implicated in mitochondrial organization or tethering			SPAC26F1.07		NADPH-dependent aldo-keto reductase
SPBC1105.13c		Schizosaccharomyces pombe specific protein													SPBC215.11c		aldo/keto reductase, unknown biological role			SPAC26H5.09c		oxidoreductase involved in NADPH regeneration
SPBC11C11.06c		Schizosaccharomyces specific protein													SPBC21B10.08c		antibiotic biosynthesis monooxygenase-like domain			SPAC977.14c		aldo/keto reductase, predicted calcium channel regulator
SPBC16A3.02c		mitochondrial CH-OH group oxidoreductase, human RTN4IP1 ortholog, implicated in mitochondrial organization or tethering													SPBC23G7.10c		NADH-dependent flavin oxidoreductase, implicated in cellular detoxification from family members			SPACUNK4.15		2',3'-cyclic-nucleotide 3'-phosphodiesterase
SPBC3E7.17		dubious													SPBC3E7.17		dubious			SPACUNK4.17		NAD binding dehydrogenase family protein, human DHDH ortholog, unknown biological role, implicated in carbohydrate metabolic process
SPBP4H10.16c		G-patch RNA-binding protein, involved in splicing													SPCC1235.01		Schizosaccharomyces specific protein			SPAP32A8.02		xylose and arabinose reductase
SPBPB21E7.08		pseudogene													SPCC63.13		DNAJ domain protein			SPAPB1A11.03		FMN-dependent alpha-hydroxy acid dehydrogenase
SPBPB21E7.11		Schizosaccharomyces pombe specific protein																		SPBC1105.13c		Schizosaccharomyces pombe specific protein
SPCC1235.01		Schizosaccharomyces specific protein																		SPBC11C11.06c		Schizosaccharomyces specific protein
SPCC191.10		Schizosaccharomyces pombe specific protein																		SPBC12C2.04		NAD binding dehydrogenase family protein
SPCC24B10.02c		NAD/NADH kinase																		SPBC16A3.02c		mitochondrial CH-OH group oxidoreductase, human RTN4IP1 ortholog, implicated in mitochondrial organization or tethering
SPCC4G3.03		WD40/YVTN repeat-like protein																		SPBC215.11c		aldo/keto reductase, unknown biological role
SPCC576.17c		pyridoxamine/pyridoxine/pyridoxal transmembrane transporter																		SPBC21B10.08c		antibiotic biosynthesis monooxygenase-like domain
SPCC622.15c		Schizosaccharomyces specific protein																		SPBC23G7.10c		NADH-dependent flavin oxidoreductase, implicated in cellular detoxification from family members
																				SPBC3E7.17		dubious
																				SPCC1235.01		Schizosaccharomyces specific protein
																				SPCC4G3.03		WD40/YVTN repeat-like protein
																				SPCC63.13		DNAJ domain protein

## Sheet: Table S6, List 55 h2o2 genes 
Systematic ID	Gene name	Product description
SPBC1773.06c	adh8	alcohol dehydrogenase
SPAC6B12.03c	bit2	HbrB family protein involved in TOR signaling Bit2
SPBC609.04	caf5	plasma membrane spermine family transmembrane transporter Caf5
SPBP26C9.02c	car1	arginase Car1
SPAC6G10.03c	cld1	mitochondrial cardiolipin-specific phospholipase Cld1
SPBPB21E7.04c	cmt2	O-methyltransferase, human COMT catechol homolog 2
SPCC757.07c	ctt1	catalase
SPAC22G7.11c	cum1	Con-6 family conserved fungal protein
SPAC513.06c	dhd1	D-xylose 1-dehydrogenase (NADP+)
SPBPB21E7.01c	eno102	enolase
SPCC965.07c	gst2	glutathione S-transferase Gst2
SPAC5H10.02c	hsp3102	glyoxylase III Hsp3102
SPAC11D3.13	hsp3104	ThiJ domain protein, implicated in cellular detoxification
SPAC1F7.06	hsp3105	ThiJ domain protein, implicated in cellular detoxification
SPBC23G7.11	mag2	DNA-3-methyladenine glycosylase Mag2
SPAC11E3.06	map1	DNA-binding transcription factor, MADS-box Map1
SPAC869.07c	mel1	alpha-galactosidase, melibiase
SPAC29A4.12c	mug108	Schizosaccharomyces specific protein Mug108
SPBC216.04c	mxr2	peptide-methionine (R)-S-oxide reductase MsrB
SPCC965.06	osr2	potassium channel, beta subunit, aldo-keto reductase
SPAC869.08	pcm2	protein-L-isoaspartate O-methyltransferase Pcm2
SPAC2F7.06c	pol4	DNA polymerase X family
SPAC22G7.08	ppk8	serine/threonine protein kinase Ppk8
SPAC19A8.16	prl65	tudor domain superfamily protein
SPBP4H10.10	rbd3	mitochondrial rhomboid family protease
SPBC409.13	rib4	6,7-dimethyl-8-ribityllumazine synthase
SPAC1F8.02c	shu1	cell-surface heme acquisition protein Shu1
SPBC106.02c	srx1	sulfiredoxin
SPCC576.03c	tpx1	thioredoxin peroxidase Tpx1
SPBC3F6.03	trr1	thioredoxin reductase Trr1
SPAC1F7.12	yak3	aldose reductase ARK13 family YakC, implicated in cellular detoxification from family members
SPAC22H10.13	zym1	metallothionein Zym1
SPAC139.05		succinate-semialdehyde dehydrogenase
SPAC13C5.04		class I glutamine amidotransferase family protein, conserved in fungi, bacteria, plants
SPAC186.02c		hydroxyacid dehydrogenase, implicated in cellular detoxification
SPAC1F8.04c		hydrolase, implicated in cellular detoxification
SPAC22A12.17c		short chain dehydrogenase
SPAC32A11.02c		DUF4449 family conserved fungal protein, involved in cell-cell communication in N. crassa
SPAC869.09		Con-6 family conserved fungal protein
SPAC977.13c		hydrolase, pseudogene (4 frameshifts)
SPAPB1A11.03		FMN-dependent alpha-hydroxy acid dehydrogenase
SPAPJ695.02		Schizosaccharomyces pombe specific protein
SPBC1289.14		adducin
SPBC1348.12		DNA-binding transcription factor
SPBC215.11c		aldo/keto reductase, unknown biological role
SPBC24C6.09c		phosphoketolase family protein
SPBC2A9.02		NADH-dependent glycolaldehyde/furfural/butyraldehyde/propylaldehydealdehyde reductase
SPBC8E4.05c		fumarate lyase superfamily, unknown specificity, bacterial 3-carboxy-cis,cis-muconate cycloisomerase related
SPBCPT2R1.04c		S. pombe specific DUF999 protein family 10
SPBPB21E7.02c		phosphoglycerate mutase/6-phosphofructo-2-kinase family
SPBPB21E7.11		Schizosaccharomyces pombe specific protein
SPCC1393.12		Schizosaccharomyces specific protein
SPCC1739.08c		short chain dehydrogenase
SPCC663.08c		short chain dehydrogenase, unknown specificity
SPCPB16A4.06c		Schizosaccharomyces specific protein

## Sheet: Table S7. List 55 control genes
Systematic ID	Gene name	Product description
SPBC839.02	aly1	arrestin-related substrate adaptor Aly1
SPBC685.04c	aps2	AP-2 adaptor complex sigma subunit Aps2
SPAC1D4.04	cct2	chaperonin-containing T-complex beta subunit Cct2
SPAP8A3.08	cdc4	myosin II essential light chain
SPAC1B2.04	cox6	cytochrome c oxidase subunit VI
SPBC1685.08	cti6	Rpd3L histone deacetylase complex PHD finger subunit Cti6
SPBC215.12	cwf10	U5 snRNP GTPase subunit Cwf10
SPBC337.10c	dre2	CIA machinery anamorsin Dre2
SPAC630.08c	erg25	C-4 methylsterol oxidase Erg25
SPAC926.09c	fas1	fatty acid synthase beta subunit Fas1
SPAC19B12.05c	fcp1	RNA polymerase II CTD phosphatase Fcp1
SPAC24H6.09	gef1	RhoGEF for Cdc42 (Gef1)
SPCC830.10	ham1	nucleoside triphosphatase Ham1
SPAC19A8.11c	irc6	clathrin coat adaptor Irc6
SPAC1F8.05	isp3	spore wall structural constituent Isp3
SPAC1002.05c	jmj2	histone demethylase Jmj2
SPAC1687.04	mcb1	MCM binding protein homolog Mcb1
SPAC1B2.05	mcm5	MCM complex subunit Mcm5
SPAC1039.10	mmf2	mitochondrial matrix protein, YjgF family protein Mmf2, reactive intermediate imine deaminase A homolog
SPBC336.13c	mmp2	mitochondrial inner membrane peptidase complex catalytic subunit 2
SPAC806.08c	mod21	gamma tubulin complex GCP5 subunit Mod21
SPAC1486.07c	mrpl19	mitochondrial ribosomal protein subunit L11
SPBC19G7.10c	pdc2	topoisomerase II-associated deadenylation-dependent mRNA-decapping factor Pdc2
SPAC22E12.16c	pik1	1-phosphatidylinositol 4-kinase Pik1
SPBC557.03c	pim1	RCC1 family Ran GEF
SPBC543.03c	pku80	Ku domain helicase (human XRCC5 ortholog) Pku80
SPAC227.15	reg1	serine/threonine protein phosphatase PP1 regulatory subunit Reg1
SPAC343.18	rfp2	SUMO-targeted ubiquitin-protein ligase subunit Rfp2
SPAC11E3.15	rpl22	60S ribosomal protein L22
SPAC15E1.03	rpl42	60S ribosomal protein L36/L42
SPAC19G12.08	scs7	ER sphingosine hydroxylase Scs7
SPAC23C4.10	sec2	Rab GEF Sec2
SPBC26H8.02c	sec9	SNAP-25 homologue, t-SNARE component Sec9
SPAC6F12.11c	sfc1	transcription factor TFIIIC complex A box associated subunit Sfc1
SPAC16E8.01	shd1	cytoskeletal protein binding protein Sla1 family, Shd1
SPAC18G6.04c	shm2	serine hydroxymethyltransferase Shm2
SPAC167.03c	snu66	U4/U6 x U5 tri-snRNP complex subunit Snu66
SPAC23C4.19	spt5	DSIF transcription elongation factor complex subunit Spt5
SPBC31F10.04c	srb4	mediator complex subunit Med17
SPAC12G12.05c	taf9	SAGA complex/transcription factor TFIID complex subunit Taf9
SPBC31F10.12	tma20	RNA-binding protein Tma20
SPBC27B12.10c	tom7	mitochondrial TOM complex subunit Tom7
SPAC17G8.01c	trl1	tRNA ligase Trl1
SPBC25H2.15	trs401	SSU-rRNA maturation protein Tsr4 homolog 1 Tsr401
SPAC18B11.10	tup11	transcriptional corepressor Tup11
SPAC11G7.04	ubi1	ribosomal-ubiquitin fusion protein Ubi1
SPBC1289.05c	vma10	V-type ATPase V1 domain subunit G
SPAC637.05c	vma2	V-type ATPase V1 subunit B
SPAC11D3.16c		Schizosaccharomyces specific protein
SPAC13G7.09c		conserved fungal protein
SPAC1B3.02c		transcription elongation factor, Elf1 family
SPAC4G8.08		mitochondrial carrier, iron ion
SPAC9G1.07		Schizosaccharomyces specific protein
SPBC1E8.02		ER ubiquitin family protein
SPBC3E7.11c		DNAJ domain protein Caj1/Djp1-type
